# Supplementary material for: Development and Effect Evaluation of an Action-Oriented Interdisciplinary Weaning Protocol for Cuffed Tracheostomy Tubes in Patients with Acquired Brain Injury
Source: Healthcare (Basel). 2024 Feb 16;12(4):480. doi: 10.3390/healthcare12040480 (PMC10887695; doi:10.3390/healthcare12040480)
Supplement: Supplementary file 1 [file healthcare-12-00480-s001.zip]

Archive with 1 entries (1 files):
- healthcare-2811797-supplementary.pdf
